# Supplementary material for: Mesona chinensis Benth. Extract Ameliorates Hyperlipidemia in High-Fat Diet-Fed Mice and Rats by Regulating the Gut Microbiota
Source: Foods. 2024 Oct 24;13(21):3383. doi: 10.3390/foods13213383 (PMC11545744; doi:10.3390/foods13213383)
Supplement: Supplementary file 1 [file foods-13-03383-s001.zip]

Archive with 1 entries (1 files):
- foods-3257862-supplementary.pdf
